# Supplementary material for: Alteration of Autophagy and Glial Activity in Nilotinib-Treated Huntington’s Disease Patients
Source: Metabolites. 2022 Dec 6;12(12):1225. doi: 10.3390/metabo12121225 (PMC9781133; doi:10.3390/metabo12121225)
Supplement: Supplementary file 1 [file metabolites-12-01225-s001.zip]

Archive with 1 entries (1 files):
- metabolites-2050817-supplementary.pdf
